# Supplementary material for: Host immunity modulates the efficacy of microbiota transplantation for treatment of Clostridioides difficile infection
Source: Nat Commun. 2021 Feb 2;12:755. doi: 10.1038/s41467-020-20793-x (PMC7854624; doi:10.1038/s41467-020-20793-x)
Supplement: Supplementary file 4 — Source Data [file 41467_2020_20793_MOESM4_ESM.xlsx]

## Sheet: Figure 1
1B
Day p.i.	Rag Het FMT							Rag KO FMT
0	100	100	100	100	100	100		100	100	100	100	100
2	88.65	86.83	85.51	78.48	83.98	84.93		79.93	80.87	83.2	82.3	78.57
4	80.14	86.53	98.13	71.75	87.88	93.61		74.45	77.39	90.98	73.25	78.57
6	76.24	86.53	92.52	67.26	84.42	89.95		83.58	89.57	85.25	85.19	91.96
13	81.56	92.51	95.79	90.13	96.54	96.35		91.24	92.17	90.57	82.72	91.07
20	84.4	91.92	99.53	96.86	100	100.91		85.4	91.74	99.59	90.95	99.11
32	88.65	96.11	97.2	100	100.43	104.11		95.26	97.39	97.54	102.06	97.77
42	97.87	93.71	102.8	98.65	99.57	100.46		101.46	100.43	97.54	93.83	97.77
52	103.19	94.01	101.87	99.55	103.46	103.65		98.54	106.96	100.82	96.3	101.79
1C
Day post FMT							Rag Het																		Rag KO
0	22700000	1670000	10100000	28700000		80600000	364000000	305000000	185000000	345000000	462000000		361000000	33200000	89500000	333000000	227000000				16100000	115000000	485000000		234000000	280000000	162000000	217000000		283000000	62000000	226000000
7	2370000	1000	4660000	2890000		146000000	383000	10500	6430000	14700000	76400000		1330000	1000	17800	6080000	1590000				38000000	242000000	2210000000		213000000	85000000	156000000	289000000		97900000	209000000	29800000
20	2000	1000	1930000	16700000		1000	1000	1000	1000	1000	1000		1000	1000	1000	1000	1000				37600000	339000000	125000000		2610000	108000000	94200000	7670000		2590000000	32700000	45600000
1D
D0 Rag KO	D0 Rag Het	D20 Rag KO	D20 Rag Het
3.82	4.22	4.09	1.5
3.33	3.42	3.07	1.51
3.56	4.34	3.08	1.52
3.86	3.56	2.65	1.53
2.17	3.45	3.13	1.54
3.35	4.55	1.69	2.01
2.98	4.46	4.31	1.55
3.16	2.8	2.6	1.87
4.72	3.41	3.5	1.69
3.89	4.19	3.76	1.74
	3.77		1.75
	5.07		1.77
			1.65
1F
Rag Het FMT	Rag Het PBS	Rag KO FMT	Rag KO PBS	Rag Het No ABX	Rag KO No ABX
165.433	172.524	186.544	289.111	85.6003	158.524
149.008	196.351	303.359	145.573	128.889	105.82
186.275	200.462	193.27	223.818	98.5723	137.767
169.206		193.52	241.203
117.615
141.299

## Sheet: Figure 2
2C
Rag1Het vs Rag1Het	Rag KO to Rag KO	Rag Ko to Rag Het
		0.484349
0.165774	0.454851	0.484852
0.375366	0.408928	0.51054
0.531643	0.422836	0.488206
0.499269	0.545671	0.445227
		0.346679
		0.336912
0.328892	0.457596	0.440886
0.507258	0.41248	0.480127
0.546764	0.503212	0.569587
		0.487843
		0.492711
		0.446993
0.449912	0.256252	0.48174
0.527377	0.442366	0.390262
		0.45331
		0.406062
		0.327481
		0.341248
0.402988	0.400913	0.481744
		0.491033
		0.564114
		0.553301
		0.259804
		0.368662
2E
Cxcl1					Cxcl2					il6					tnfa					ifng					il22					reg3g					reg3b					Nos2
RagHet C. diff	Rag KO C. diff	Rag Het ABX	RAg KO ABX		RagHet C. diff	Rag KO C. diff	Rag Het ABX	RAg KO ABX		RagHet C. diff	Rag KO C. diff	Rag Het ABX	RAg KO ABX		RagHet C. diff	Rag KO C. diff	Rag Het ABX	RAg KO ABX		RagHet C. diff	Rag KO C. diff	Rag Het ABX	RAg KO ABX		RagHet C. diff	Rag KO C. diff	Rag Het ABX	RAg KO ABX		RagHet C. diff	Rag KO C. diff	Rag Het ABX	RAg KO ABX		RagHet C. diff	Rag KO C. diff	Rag Het ABX	RAg KO ABX		RagHet C. diff	Rag KO C. diff	Rag Het ABX	RAg KO ABX
7.28298	66.7784	0.631563	0.896896		13.3389	177.651	1.38893	2.17403		2.0858	21.3001	0.814907	0.58489		1.51931	9.28186	0.448525	1.99431		4.01372	8.06017	0.480518	0.905169		7.21888	208.44	0.122182	25.1268		39.5453	623.71	1.18538	18.1799		109.005	1803.08	1.36891	222.53		1.76468	20.4007	0.0976983	0.504603
11.6024	33.7567	0.506173	7.37022		9.01688	87.3973	0.427203	16.3287		1.73165	0.74611	0.409048	1.72157		4.21743	2.69557	0.834814	1.91171		0.192333	0.175926	0.653122	0.313049		19.7735	105.851	0.0933423	8.10182		84.558	428.638	1.11037	164.627		335.182	1075.35	0.730508	422.602		2.73961	5.16135	0.113603	2.37014
3.81607	110.237				2.91743	483.213				1.26993	17.5081				2.14028	10.348				0.571805	0.798767				17.418	61.3302				22.9186	606.59				97.6264	2373.92				1.11927	51.1079
27.1859	29.372				83.0142	66.1442				5.16475	10.4955				2.89502	7.37862				0.677361	4.87055				3.80181	159.886				128.994	688.492				598.872	2417.19				9.19432	16.083
14.2332	20.9682				22.3906	45.9708				6.76484	5.69266				3.39548	3.5295				0.859081	4.84816				17.6361	57.4907				53.7709	578.799				232.01	1973.96				3.24054	11.1471
2F
Cxcl1					Cxcl2					il6					tnfa					ifng					il22
Rag Het ABX	RAg KO ABX	RagHet C. diff	Rag KO C. diff		Rag Het ABX	RAg KO ABX	RagHet C. diff	Rag KO C. diff		Rag Het ABX	RAg KO ABX	RagHet C. diff	Rag KO C. diff		Rag Het ABX	RAg KO ABX	RagHet C. diff	Rag KO C. diff		RagHet C. diff	Rag KO C. diff	Rag Het ABX	RAg KO ABX		Rag Het ABX	RAg KO ABX	RagHet C. diff	Rag KO C. diff
1.52	13.6	2.45	17.6		0.79	3.48	0.86	4.64		5.03	6.24	4.64	31.83		0.1	2.28	0.1	4.12		0.55	1.72	0.03	0.98		1.91	11.62	1.94	57.24
1.33	7.86	4.37	6.44		0.94	1.93	1.21	2.74		9.41	4.1	10.63	10.95		0.35	1.3	0.1	1.53		0.07	0.09	0.09	0.44		2.78	7.52	8.06	47.27
		4.36	21.6				1	5.55				12.4	4.64				0.1	2.93		0.01	1.65						2.7	102.8
		7.97	14.97				2.16	5.06				5.59	10.63				1.1	4.24		0.18	2.28						4.76	71.58
		8.44	14.87				0.86	4.3				4.88	13.53				0.28	4.03		0.24	2.08						5.8	66.91
2G
proteobacteria			gamma proteobacteria
Rag Het Cdiff	Rag Ko C diff		Rag Het Cdiff	Rag Ko C diff
0.137	0.0702135		1.98e-05	0.00548008
0.157	0.192		4.74e-05	0.00176
0.106	0.173		0.000359	0.0178
0.0247374	0.106		5.89e-05	0.000808
0.0823	0.0440863		0	0.000267

## Sheet: Figure 3
3A
Day 0			Day 6			Day 13			Day 20
B6- FMT	B2M- FMT	μMT-FMT	B6- FMT	B2M- FMT	μMT-FMT	B6- FMT	B2M- FMT	μMT-FMT	B6- FMT	B2M- FMT	μMT-FMT
5950000	4770000	59100000	134000	23800	4270	2500	2500	21000	2500	2500	2500
13300000	186000	157000000	12100	2500	13900	43300	2500	2500	2000	2500	2500
286000000	63200000	191000	2500	737000	2500	2500	2000	2000	2500	2000	2000
706000	747000	1130000	2000	2000	2500	2500	2000	2500	2500	2000	2500
130000		5470000	2000		2500	3000		2500	2000		2500
3B
Day
Day					B6 FMT												C-II KO FMT
0	13300000	543000000	310000000	687000000	15800000	28400000	10700000	10100000	3850000	2750000	386000000		707000000	376000000	216000000	200000000	362000000	11100000	2420000	86100000	31000000	2830000	2720000	2980000	264000000	273000000
8	12100	182000	989000	1100000	1200	33900	1010000	1000	1000	1500	115000000		100000000	222000000	889000000	301000000	430000000	224000000	9250000	291000000	9700000	3510000	1690000	472000	30900000	82100000
15	43300	489000	30600	9450000	1200	1500	63100	1000	2900	1250	93600000		303000000	318000000	41000000	4830000	189000000	477000000	38700000	123000000	138000000	6250000	2020000	2520000	140000000	15700000
3C
B6	C-II KO
1.49	3.2
1.36	4.44
1.18	4.91
1.47	3.87
3D
17+ 22 neg				17+ 22+				17 neg 22+
Naive	PBS	FMT		Naive	PBS	FMT		Naive	PBS	FMT
3.54	11.5	10.1		0.31	1.69	2.57		0.531	0.432	1.13
8.02	9.08	9.32		0.406	0.555	1.35		0.508	0.355	0.334
2.4	11.4	13		0.0775	5.1	4.69		0.31	0.747	0.86
2.89	13.3	10		0.482	2.43	2.05		0.482	0.623	0.637
0.463	9.65	3.61		0.0925	3.61	0.587		0.37	0.633	0.61
3E				3F
Naive	PBS	FMT		Naive	PBS	FMT
27811	39091	168442		6069	5762	46127
18485	39342	113227		1663	3019	16828
6098	151417	114420		897	52095	35612
5259	77709	292767		687	14870	61410
1493	79666	48171		639	25247	12823
3G	foxp3+ rorgt neg			foxp3+ rorgt+				foxp3neg rorgt +
Naive	PBS	FMT		Naive	PBS	FMT		Naive	PBS	FMT
16.1	53.5	34.3		4.37	17.6	15		6.24	12.7	23.7
35.9	45.1	33.1		14.2	17.6	14		13.5	10.9	15.2
55	61.7	42.5		21.7	25.8	22.9		5.03	19.6	22.3
46.5	61.6	39.2		15.5	23.8	18.9		3.48	14.9	20.8
41.6	60.2	38.3		15.2	22.8	13.6		5.09	13.7	9.39
3H				3I
Naive	PBS	FMT		Naive	PBS	FMT
43000	62147	203703		11671	20445	89083
21799	91557	164245		8622	35730	69469
36366	163612	97578		14348	68415	52577
34280	171445	514973		11427	66240	248291
39154	166827	220455		14306	63184	78282

## Sheet: Figure 4
4B
																		4C			4D
Day Post Inf	PBS infected								DT infected												PBS Infected	DT Infected
0	100	100	100	100	100	100	100		100	100	100	100	100	100	100						33757	11247
1	101.4	101.4	98.9	99.6	102.7	97.1	87.6		97.7	101.4	101.7	92.7	97.6	98	93.2						26487	21245
2	81.4	87.2	80.5	77.4	93.7	81.1	82.4		79.8	81	73.2	76.9	85.2	85.8	78						74273	15485
3	79.6	87.2	84.7	71.5	80	77.9	80		80.7	76.5	84.1	78.9	81.2	80.1	79.2						206921	28831
4	83.3	84.9	91.2	66.8	92.5	78.7	81.6		84.9	76	73.6	82.2	81.2	80.1	76.5						15920	116417
5	82.4	84.9	88.1	73.6	94.9	82	87.2		88.5	85.5	76.9	83	82.4	81.4	85.2						24676	70489
6	89.6	87.2	90	80.9	98.4	85.7	84.4		83.9	86.9	81	87.9	88.4	85.8	83
8	91	90.8	90.4	81.3	104.7	88.9	93.2		85.3	86	83.4	88.7	94.8	89.9	92.4
9	93.7	97.2	92	86.8	107.5	90.2	93.6		88.5	86	81.7	88.7	91.6	89.9	90.2
11	95.9	96.3	93.1	92.3	108.2	90.6	94.8		90.8	85.1	80.3	83	88.8	88.5	88.3
15	102.7	98.2	94.6	98.3	114.1	92.6	96.4		89.4	74.7	73.2	73.7	79.2	84.8	83
19	102.7	101.8	96.9	103	114.5	92.6	95.2		95	71.9	74.6	72.9	82.8	87.8	86.7
21	102.3	99.5	98.5	103.8	115.7	91.8	95.2		95	72.9	71.2	69.6	78	90.2	91.7
22	99.5	96.3	95.8	101.3	108.2	91.8	93.6		93.6	72.4	72.9	72.9	78.8	89.9	89.8
25	102.7	100.9	95	101.7	112.9	93	96.8		84.9	78.7	73.9	75.7	85.2	92.9	88.6
27	104.5	101.8	97.3	105.5	112.5	94.3	93.6		92.2	86	77.3	78.9	90	92.6	93.2
30	105.9	106.9	98.9	108.9	114.1	97.5	98.8		92.7	97.7	82	85.4	90.4	95.3	95.8
33	108.6	107.3	99.6	108.1	114.9	98.8	98		95.9	101.4	84.1	87.4	91.2	91.9	97.3
36	110.9	107.8	100	108.5	115.7	100.8	98		97.2	100.5	85.4	94.3	92.4	96.3	99.6
4C
Day Post Infection	PBS															DT
8	1.65959e+07	151356125	8.12831e+07	151356125	3.0903e+06	177827941	9.33254e+07	758578	1.02329e+07	10964782		16218101	501187234	3.01995e+07	489778819	9.12011e+07	257039578	2.95121e+06	1.07152e+06	1.20226e+07
11	2.95121e+07	7.76247e+07	1.14815e+07	1.38038e+07	1.58489e+07	9.12011e+07	9.33254e+06					1.54882e+07	1.31826e+07	3.23594e+07	7.4131e+07	4.89779e+07	676082975
21	5.49541e+06	1.47911e+07	1.20226e+07	5.01187e+06	2.34423e+07	676082975	4.7863e+06	933254	1.28825e+07	8.51138e+06		5.7544e+06	2.75423e+06	8.51138e+06	1.31826e+07	616595002	2.0893e+07	602560	10964782	7.58578e+06
25	1000	10232.9	6606.93	18620.9	45708.8	8912.51	1000	1.31826e+06	131826	8.91251e+06		741310	165958691	1.47911e+07	9.54993e+07	9.54993e+06	467735	1.41579e+07	123026877	123879659
27	1000	1000	1000	1000	1000	1380.38	1000	3019.95	16982.4	169824365		229087	1.1749e+07	16218101	1.77828e+07	2.0893e+06	34673.7	21379.6	3.80189e+07	3.16228e+07
29	1000	1000	1000	1000	1000	1000	1000	1000	2511.89	1.34896e+07		117490	1000	3.98107e+06	4.16869e+07	831764	3235.94	1000	5.7544e+06	8.31764e+06
33	1000	1000	1000	1000	1000	1000	1000	1000	2238.72	7.76247e+06		1000	1000	10715.2	5.01187e+06	61659.5	1000	1000	2.45471e+07	1.58489e+07
36	1000	1000	1000	1000	1000	1000	1000	1000	2187.76	6.16595e+06		1000	1000	1412.54	1.90546e+06	1000	1000	1000	1.1749e+07	5.7544e+06
4D	day 12		4D	day 12		4E			4G
PBS Infected	DT Infected		PBS Infected	DT Infected		PBS Infected	DT Infected		PBS Infected	DT Infected
57.9	0.378		48.2	11.1		196000	5040		33757	11247
69.1	0.656		69.6	19.2		173000	2510		26487	21245
47.8	0.608		59.6	24.1		189000	1960		74273	15485
52.5	0.22		82.2	20.7		124000	2310		206921	28831
	0.384		60.1	29.9			3930		15920	116417
			64.6	42.1					24676	70489
4F
	Foxp3					Rorgt					Tbet
PBS	57.9	69.1	47.8	52.5		9.9777	10.7532	10.9931	8.3125		13.1773	8.4666	21.6736	21.7075
DT	0.378	0.656	0.608	0.22	0.384	18.4075	26.5131	12.6111	6.15528	5.6601	37.81	40.4151	43.5927	52.9872	63.0555
4H
	Foxp3										Rorgt										Tbet
PBS	48.2	69.6	59.6	82.2	60.1	64.6	73.6	37.7	64.8	68.5	21.8596	14.5008	19.6748	1.64472	3.27978	3.01962	5.412	5.70668	6.2656	5.544	13.2608	5.2592	6.4236	6.4436	21.6657	17.2752	8.3952	6.9776	5.1744	7.875
DT	11.1	19.2	24.1	20.7	29.9	42.1	53.7	24.5	63.2	18	7.70763	8.8072	11.0055	12.2122	2.30629	1.99176	8.2877	9.211	6.9552	8.774	54.4957	31.3504	41.0619	44.6459	49.1401	41.8617	14.3993	4.4545	8.2064	5.289
4I
Th17 cells					Th1 Cells					Inflamm Mono					Neutrophils
PBS Uninfected	DT Uninfected	PBS Infected	DT Infected		PBS Uninfected	DT Uninfected	PBS Infected	DT Infected		PBS Uninfected	DT Uninfected	PBS Infected	DT Infected		PBS Uninfected	DT Uninfected	PBS Infected	DT Infected
3634	19467	20100	14084		12755	23007	8404	35260		15833	31082	18348	63564		4278	12547	14702	30903
6099	8232	6546	13499		8510	30634	2055	16930		2221	62045	13580	102395		565	15824	11850	168313
40548	3899	31404	13815		22167	13213	8561	21075		9406	55918	32797	149851		1673	10419	34634	300328
20735	9019		32592		27152	34847		51674		26610	35383	91593	166578		13286	16990	68767	159970
5145	14381	13518	68137		18599	129373	18401	211809		81252	35975	15519	406751		4897	21527	7613	532074
5136	26942	2302	16726		10705	55501	5589	72163		40241	7746	9435	320572		496	2346	20064	361593
5994	22524	3690			11914	193493	6799	28644		3777	19738	4602	9116		1158	7437	15761	23782
15061	48500	9339	16086		16023	101896	18924	65809		5343	18418	21252	419433		1490	11285	53065	66962
16553		14059	157447		22346		15208	28155		5280		10593	32631		1483		29066
15950		22226	27545		15135		13354	82981		3632		11072	364997		1637		34538
		12432	160551				14197
4J
cxcl1					cxcl2					il6					tnfa					ifng					il22					nos2
PBS Uninfected	DT Uninfected	PBS Infected	DT Infected		PBS Uninfected	DT Uninfected	PBS Infected	DT Infected		PBS Uninfected	DT Uninfected	PBS Infected	DT Infected		PBS Uninfected	DT Uninfected	PBS Infected	DT Infected		PBS Uninfected	DT Uninfected	PBS Infected	DT Infected		PBS Uninfected	DT Uninfected	PBS Infected	DT Infected		PBS Uninfected	DT Uninfected	PBS Infected	DT Infected
1.78141	33.2014	17.0349	39.7625		3.78727	29.0543	20.6733	90.5158		1.26417	4.98687	5.05481	14.6061		1.90039	15.3744	3.1075	29.5877		3.86791	13.367	1.59929	72.1203		0.308585	12.4268	2.46276	10.3528		4.00528	11.2928	23.6202	212.581
1.32219	4.14213	3.70962	60.5007		1.09597	10.7398	2.27729	161.574		1.14528	3.07952	1.98613	23.4957		3.93772	10.207	7.08202	50.6579		2.73539	20.0528	8.18513	69.8124		0.333847	8.11692	1.01397	24.0539		1.44168	14.8921	11.268	546.057
0.76203	4.36695	54.3672	58.4409		1.25873	9.91774	87.5004	292.487		0.67691	5.79169	34.7647	53.391		0.705261	8.13712	17.8286	61.4478		1.88555	17.9471	4.63217	104.669		0.230077	1.92046	45.7839	7.55878		0.725716	20.5776	62.5953	426.79
3.70094	3.5531	11.2712	38.5369		4.54998	4.30842	28.6737	56.4279		1.36521	2.18991	4.30537	23.6009		2.83686	4.32401	3.80277	23.3284		0.842645	17.014	6.15797	67.8679		3.92266	2.03973	6.5872	24.4189		1.19489	24.0074	5.24777	233.815
1.61334	4.68639	31.9141	70.7187		2.01971	2.1141	33.7577	122.294		1.20787	2.72583	2.43677	22.4534		3.81647	0.508991	20.6509	62.26		1.14019	7.43083	0.37508	82.5257		1.36811	0.260066	10.2157	57.1493		3.79599	3.38678	65.3935	383.246
1.38394	0.208613	22.7182	34.2008		1.3143	0.814648	13.6065	105.516		0.7945	0.248635	2.52602	14.1729		2.37142	0.0655466	14.0349	13.224		4.05722	0.185347	4.54182	31.1018		1.09137	0.112155	7.20836	60.4634		1.39657	0.134087	66.9284	110.765
0.144839	1.87854	1.34775	8.05184		0.0743092	1.21541	1.04818	41.1345		0.318237	7.20408	1.9739	12.3103		0.277448	1.75735	0.321217	1.66334		0.402785	7.76094	1.41383	18.9901		0.116811	0.72373	0.185039	16.1058		0.201385	2.91895	12.2712	11.0227
0.554695	0.573426	7.75028	3.07393		0.503176	1.22028	3.24148	2.65225		1.14213	1.75124	2.70146	6.58709		0.352885	1.04623	0.913091	0.722825		0.447665	2.8058	3.30639	2.49915		7.06236	0.360006	1.22193	3.29078		1.75539		3.9402	149.493
1.25901		1.51197	41.7344		0.669265		1.03726	31.6261		1.92443		1.4486	51.1426		0.278584		0.658197	5.39059		0.197692		2.07767	24.1795		8.73165		0.372034	1.64123		0.457638		3.49077
0.666572		3.48681			0.633269		2.02704			1.11345		1.64033			0.270571		0.635142			0.360744		2.55977					3.05228
PBS uninfected				DT uninfected
100	100	100		100	100	100
101.7	105.1	104.1		99.6	100.7	103.5
98.7	105.7	103.8		96.8	100.3	102.5
101.7	106.8	106.6		96.8	101.7	102.1
100.4	108.1	105.9		98	100.7	103.2
100.4	109.5	107.2		101.2	101.3	104.2
100.8	108.4	106.2		97.2	100	102.8
103.4	111.5	106.9		98	102	106
99.6	109.5	107.2		96.8	99	100.7
103.8	110.5	109.7		99.2	97	98.9
105.9	110.8	109.7		104.4	98	92.9
101.7	111.1	109.7		102.8	96.4	96.8
95	107.1	106.9		95.6	92.4	93.3
101.3	106.1			100.8	89.4	90.8
100.8	106.8			99.2	92.4	93.3
102.5	107.1			101.2	96.4	94.7
100.8	107.4			97.2	93.7	97.5
102.5	110.8			100.8	97.4	96.8

## Sheet: Figure 5
5C	relative to FMT				5G	relative to FMT
Rag Het FMT	Rag Het C diff	Rag KO FMT	Rag KO C diff		B6 C diff	B6 FMT	CII KO	CI KO FMT
0.425686	0.818401	0.544337	0.737614		0.716953	0.415325	0.901754	0.812304
0.386541	0.815274	0.704553	0.797173		0.804928	0.510502	0.806279	0.873949
0.349862	0.818943	0.713327	0.849752		0.747571	0.412053	0.898145	0.894012
0.369019	0.806606	0.662027	0.836586		0.676313	0.455239	0.75131	0.85982
0.372819	0.803027	0.544004	0.733306
0.537814	0.807321	0.700063	0.793676
0.423621	0.841884	0.700562	0.847406
0.3901	0.838966	0.661443	0.834161
0.356126	0.843888	0.584706	0.752275
0.3496	0.734808	0.725868	0.799579
0.364699	0.730673	0.728841	0.85137
0.528016	0.749818	0.691846	0.838825
0.448277	0.761935		0.793915
0.384883	0.757688		0.790342
0.323814	0.776333		0.807256
0.382296	0.831519		0.778111
0.366225	0.828882		0.774105
0.5201	0.833338		0.792322
	0.817129		0.818469
	0.814189		0.815546
	0.819768		0.821096
	0.825201		0.832484
	0.822077		0.82998
	0.827348		0.834782
	0.799428		0.80404
	0.795971		0.800639
	0.801806		0.817183
			0.821953
			0.819114
			0.824518

## Sheet: Figure 6
Fig 6 metabolite absolute concentrations nmol/gram of cecal content
Sample	Abt1	Abt2	Abt5	Abt21	Abt23	Abt25	Abt51	Abt3	Abt4	Abt20	Abt22	Abt24	Abt52	Abt12	Abt13	Abt16	Abt17	Abt18	Abt40	Abt46	Abt48	Abt10	Abt11	Abt14	Abt15	Abt19	Abt41	Abt45	Abt47	Abt49	Abt34	Abt36	Abt38	Abt39	Abt44	Abt50	Abt35	Abt37	Abt42	Abt43
Phen_treatment	RagHet_Naive	RagHet_Naive	RagHet_Naive	RagHet_Naive	RagHet_Naive	RagHet_Naive	RagHet_Naive	RagKO_Naive	RagKO_Naive	RagKO_Naive	RagKO_Naive	RagKO_Naive	RagKO_Naive	RagHet_Cdiff	RagHet_Cdiff	RagHet_Cdiff	RagHet_Cdiff	RagHet_Cdiff	RagHet_Cdiff	RagHet_Cdiff	RagHet_Cdiff	RagKO_Cdiff	RagKO_Cdiff	RagKO_Cdiff	RagKO_Cdiff	RagKO_Cdiff	RagKO_Cdiff	RagKO_Cdiff	RagKO_Cdiff	RagKO_Cdiff	RagHet_FMT	RagHet_FMT	RagHet_FMT	RagHet_FMT	RagHet_FMT	RagHet_FMT	RagKO_FMT	RagKO_FMT	RagKO_FMT	RagKO_FMT
aMCA	7.88544	6.79042	8.26794	26.4849	10.3306	5.11266	14.164			36.3223	13.9423	27.2802	3.48826		4.66237				4.3433		21.0067	1.63481		1.8294			19.2259	11.2723	12.1502	31.3977	9.14485	28.5059	23.7335	11.9358	18.6398	12.5153	21.8526	17.5272		12.7651
bMCA	31.831	16.6843	20.5926	78.5072	30.8963	11.7921	45.9938	7.16399	12.4815	57.956	37.2544	41.5814	24.8624	46.1615	43.3511	69.6488	44.4431	62.3074	51.0348	60.2888	90.8882	34.9162	43.2128	12.9144	50.132	44	93.0863	58.1291	47.1546	96.7871	27.5167	47.1804	54.4491	29.1314	28.3445	22.4557	63.0269	81.6607	31.7067	38.4588
CDCA	13.6303	10.7702	12.1325	26.885	9.86613		11.5518	11.3152	10.0247	16.5135	14.4066	16.8827	10.3187	10.9177	15.2871	13.5167	12.2774	11.7505	13.9591	14.1571	27.4229	11.9129	11.7835	10.5106	11.1439		13.4897	15.6256	17.5181	22.7838		14.3954			10.8449	11.0945	13.1279	16.609	14.4585	10.9058
CA				118.437			17.5091			30.4159	31.0323	119.114	23.8473	44.3813	39.4703	86.7904	49.6827	56.2516	90.2141	297.566	343.612	60.841					330.524	215.73	83.3047	448.046	18.9969	196.309	23.7049	15.8267	15.4009	45.407	364.505	394.579	174.068	273.962
gMCA	10.194	9.63035	5.80351			1.69517	19.1171	6.31116	3.39972	2.65784			9.97468	5.98172	7.75998	2.95605	11.0099	105.828	23.7434	23.9853	47.0215	1.52357	4.09155		2.2338	20.6998	46.4049	14.1617	21.9518	71.1859		21.2719	11.3234	8.45265	8.87821	5.65559	56.0706	2.62608	17.7743	11.7664
TCA		2.11112		2.22595			1.65965		1.59069		3.03788	9.81827	2.91205	1.67	2.16497	2.61763	40.7806	4.15742	6.45485	38.7612	9.22234	1.38733		5.01473		30.7365	5.19372	3.39238	7.34987	26.7266	2.25914	4.66027	2.37751	2.18033	1.7147	2.55893	3.06026	9.44508	24.7455	3.79862
DCA	147.081	84.7909	218.225	598.911	305.014	180.842	489.42	33.4068	18.7382	656.358	318.605	494.13	134.412																		368.447	556.492	645.614	459.375	394.066	426.095
GDCA				1.2917			1.05293			1.53103		1.15551																			1.63772	2.57263	1.56542	1.40792	1.0739	1.63641
LCA	26.3694	16.267	10.4719	24.9628	47.811	4.9326	29.1486	3.26634		80.2704	36.2941	20.9011	2.28556													4.48555					5.04927	12.2693	40.847	28.683	72.5192	14.6836
oMCA	35.613	24.2193	37.3904	101.437	64.0203	32.9184	92.5963	11.0344	13.5703	89.0254	40.8764	66.6457	25.0682	5.76847	2.07098	5.04824	20.2532	12.1813	4.68234	8.22828	14.9323	1.54756	1.89012		2.24253		8.73269	17.1674	5.65182		53.1182	100.392	97.795	68.2504	51.2676	67.2834	60.6073	6.88894	4.07165	4.99103
TCDCA	0.422283	0.300195	0.20986	0.50344	0.165735		0.27119	0.315075	0.180525		0.74037	0.64618	0.64467	0.15688	0.56951	0.434415	2.09481	0.387215	1.25452	1.80469	0.690585	0.190555	0.3732	0.9542		2.3014	0.23199	0.24643	1.14643	1.8056	0.150345		0.155595	0.17796	0.321625	0.251295		0.317925	2.20454	0.227915
TDCA	1.63135	0.9061	1.91536	6.10033	2.83465	0.842755	1.97995	0.992815	0.7366	1.60807	2.45587	4.69403	0.935005																		1.44936	8.5851	7.71638	1.18062	1.05038	3.14857	0.610955
TLCA	0.65064	0.702785	0.68978	1.6097	1.32534			0.800445	0.65204	1.07855	1.50454	1.02959	0.72416	1.45988	0.936035		1.00714	2.6647		0.984745	0.77477	1.67327		0.68896	1.94639	1.90042		0.899775	0.95755	1.13228	0.780045	1.99358			0.95423	0.98243			1.41658
Histidine	23.355	14.545	30.53	28.18		21.75	13.76	20.385	39.135	70.37	14.615		20.01			13.6			18.44		18.925		20.765	16.825				20.465	39.96	22.545	70.915	26.18	13.205	34.16	43.545	47.02		18.695	23.96
Serine	59.86	35.045	67.64	44.17	23.66	35.335	26.26	44.215	78.19	97.945	40.595	19.89	34.815	26.23	23.81	44.23	38.66	24.4	58.59	50.85	53.75	16.495	81.39	70.85	42.805	25.22	31.43	75.8	108.04	110.75	66.39	46.845	41.52	52.96	53.97	51.775	55.925	45.72	40.83	37.69
Arginine	134.835	71.545	158.59	152.37	45.875	106.855	69.955	123.95	165.315	308.84	82.52	41.875	127.335	51.05	37.225	119.935	40.785	24.49	129.955	57.245	86.475	18.575	152.8	93.69	43.755	22.395	44.85	158.94	159.93	152.295	310.845	109.335	62.09	143.315	197.06	181.165	65.025	97.9	125.515	65.645
Glycine	125.13	59.22	154.205	162.03	83.175	141.045	79.585	112.975	203.34	372.84	88.315	74.835	85.47	58.45	65.805	89.425	55.065	43.505	235.11	103.21	145.135	29.945	158.92	115.96	96.425	53.275	100.775	195.12	276.9	234.565	376.935	211.85	131.035	299.355	265.705	266.105	199.53	234	204.56	236.12
Asparagine/Aspartic Acid	62.865	20.82	62.315	75.845	59.36	72.11	79.01	62.085	152.73	194.3	53.19	47.275	64.275	20.36	19.395	39.315	31.035	39.68	61.175	58.405	55.505	31.525	79.9	59.91	157.33	45.05	26.745	46.44	74.73	127.22	183.89	89.495	120.33	168.755	138.515	157.34	39.155	83.585	66.775	33.49
Glutamine/Glutamic Acid	234.925	151.385	229.03	401.165	315.3	277.615	314.465	217.435	540.895	800.25	149.61	330.275	157.185	146.185	158.23	237.64	287.795	230.455	441.685	361.735	362.99	190.315	325.205	202.625	710.53	389.635	179.785	371.955	414.645	735.58	588.07	438.52	802.09	806.455	503.915	542.85	334.165	362.44	305.595	378.7
Threonine	72.6	44.96	87.305	98.555	38.26	72.67	63.62	72.63	147.72	218.07	46.865	50.95	69.235	21.065	17.325	43.435	24.575	14.77	60.955	32.41	46.37	15.635	69.625	41.685	34.105	16.665	33.765	86.135	82.355	64.275	167.99	79.825	78.645	109.33	124.315	138.68	39.155	60.745	94	42.54
Proline	97.8	49.385	103.565	161.255	68.905	119.81	82.975	59.25	115.215	305.05	54.615	88.615	81.24	27.825	18.065	34.865	27.215	19.45	98.92	50.97	109.39	10.605	82.415	45.17	57.11	20.73	47.885	103.47	139.215	124.2	354.75	202.71	168.395	323.005	239.975	220.73	52.185	105.04	168.73	56.225
Cysteine	2.255	2.06	2.685	4.545		3.71	2.765	8.455	21.275	6.46	3.94		8.175	2.035	2.34	10.065		2.265	4.08	3.33	2.78		6.65	3.1	3.115	3.985	2.01	7.485	5.585	5.375	3.195		2.435	3.295	3.905	4.625	4.03	5.47	3.275	3.95
Lysine	73.165	48.985	87.64	106.865	41.76	67.13	63.515	59.875	141.715	243.775	63.535	41.52	78.585	23.18	19.47	41.385	50.36	23.705	101.685	130.88	76.305	52.77	70.71	62.835	126.015	59.82	61.14	141.355	133.165	254	224.505	95.905	82.44	130.215	132.525	159.235	76.25	124.27	151.585	88.165
Tyrosine	72.865	38.87	67.535	87.215	28.95	60.03	60.31	53.66	83.85	175.35	38.245	45.505	57.85	17.025	15.885	36.435	20.2	17.23	50.93	34.31	59.04	7.155	39.46	35.12	27.65	13.145	28.13	62.62	95.53	126.685	135.26	73.32	62.27	96.825	99.07	128.02	44.225	62.09	78.58	31.38
Methionine	48.54	30.54	52.905	60.5	21.665	46.705	40.48	46.56	91.055	122.43	28.795	31.465	46.82	17.115	11.43	45.645	19.545	14.085	32.625	23.04	30.715	8.895	49.015	29.23	31.785	14.945	19.185	65.755	46.03	48.25	91.06	42.555	49.995	64.445	70.05	81.13	23.34	45.24	54.705	22.85
Valine	100.18	52.44	112.23	116.725	43.13	99.26	64.28	80.115	134.44	286.64	47.06	64.64	74.81	22.68	18.73	44.21	28.69	18.89	82.245	42.625	79.53	12.78	62	62.625	54.375	19.7	34.345	83.995	162.4	96.08	214.335	113.335	108.25	164.54	145.445	191.575	45.83	63.2	101.27	27.005
Isoleucine	60.43	30.82	66.825	78.73	27.075	63.665	42.21	42.645	87.35	201.895	29.625	37.39	50.235	11.1	7.51	20.135	16.99	7.55	51.245	20.345	43.105	3.955	39.965	41.21	25.04	6.44	18.57	65.755	102.83	68.1	160.53	74.85	69.475	109.925	110.755	144.865	31.18	45.3	70.9	20.33
Leucine	123.38	66.835	137.765	191.335	59.165	133.335	104.185	113.165	216.405	417.66	75.875	74.56	116.215	30.435	13.375	59.305	39.825	18.92	105.77	47.175	93.77	12.69	109.57	83.485	55.67	15.91	46.26	160.89	180.625	131.04	314.045	144.83	122.09	205.85	231.34	270.13	58.435	108.755	147.465	54.235
Phenylalanine	71.52	35.375	69.4	97.335	30.44	67.625	50.85	59.795	102.555	196.69	39.44	40.435	61.93	19.255	9.91	39.485	20.725	11.45	55.32	30.145	56.675	8.96	58.385	44.27	27.58	9.105	30.385	92.53	97.955	115.06	151.22	73.005	66.76	97.435	107.825	143.41	48.66	70.235	98.96	40.165
Acetic Acid	225.99	296.765	216.7	329.26	217.055	522.555	226.415	193.01	241.92	301.01	227.675	179.5	336.065	205.71	98.93	142.84	133.68	136.16	291.925	199.535	211.59	84.97	171.495	135.06	131.48	109.175	177.715	202.725	176.885	141.715	419.77	292.69	178.11	307.725	297.615	307.04	336.72	195.685	233.635	144.67
Propionic Acid	7.74	8.32	9.995	6.3	4.365	83.605	4.995	11.76	11.54	13.905	27.36	7.22	5.705				20.335			20.255		4.445		1.8	21.21		11.745					3.88	4.595	5.355	6.115	13.35	22.705	42.985	0.59	3.795
Butyric Acid	12.015	10.455	11.97	6.105	4.675	14.68	7.125	11.155	9.74	5.05	12.825	6.01	4.26	4.21	6.14	4.14	7.275	11.58	13.92	9.13	10.675	7.245	10.12		8.01	7.3	7.985	10.6	7.99	7.81	12.855	10.25	4.46		11.89	13.27	13.02	3.425	7.725	8.44
Isobutyric Acid	17.545	19.925	21.03	12.455	13.245	33.045	13.32	23.895	23.035	18.07	19.965	17.12	23.115	20.26	25.91	15.675	18.5	25.06	14.22	11.03	14.605	10.365	18.97	1.095	11.3	16.15	8.275	12.91	6.99	8.865	26.795	13.675	11.135	8.455	20.42	20.465	10.06	9.82	9.5	8.265
Isovaleric Acid	7.66	4.355	2.605	2.99	1.535	4.36	5.3	7.295	0.58	2.7	5.995	6.59	4.22	15.905	23.72	38.155	25.905	28.175	9.99	32.505	38.295	25.845	15.54	7.63	18.53	34.14	12.965	33.795	33.38	37.005	4.94	4.315	3.895	1.495	5.835	3.91	8.62	5.785	27.365	4.765
Valeric Acid	2.875	2.125	5.84	2.075	2.28	12.775	3.41	3.295	4.105	1.48	0.995	3.42	0.29	16.935	15.825	19.705	14.81	16.62	1.53	15.48	18.955	14.325	10.82	3.795	11.88	19.505	4.785	15.33	15.88	20.565	16.49	9.14	1.77			9.74	3.02	6.145	13.55	0.295
Isocaproic Acid	15.06	22.06	18.585	5.27	12.71	17.04	11.07	18.69	23.94	11.145	14.4	18.125	13.81	8.37	14.245	8.72	5.95	9.35	2.885	6.375	7.855	4.53	4.935	0.425	2.86	2.365	4.46	8.16	5.865	3.905	7.32	4.345	5.55	4.155	15.425	9.635	3.76	2.03	6.38	2.805
Fig 6C Volcano plot
	FC	log10(FC)	p.ajusted
DCA	126.75	2.10295	2.69e-09
LCA	63.461	1.80251	0.0008751
TDCA	15.775	1.19797	0.016883
GDCA	7.8305	0.893789
oMCA	3.815	0.581495	0.017977
CA	0.17433	-0.758628	0.01712
Valine	2.6337	0.420566	0.01712
Proline	2.6333	0.4205	0.01712
Asparagine/Aspartic Acid	2.5659	0.40924	0.016883
Isoleucine	2.6649	0.425681	0.017977
Leucine	2.3282	0.36702	0.0346

## Sheet: pvalues
p values
Figure 2E				Figure 2F				Figure 4J				S. Fig 1E
Comparison	Gene	p value		Comparison	Protein	p value		Comparison	Gene	p value		Comparison	Gene	p value
C diff Rag Het vs. C diff Rag KO	cxcl1	0.0485		C diff Rag Het vs. C diff Rag KO	CXCL1	0.0081		C diff PBS vs. C diff DT	cxcl1	0.0179		N vs. C diff	Nos2	0.0183
C diff Rag Het vs. C diff Rag KO	cxcl2	0.114		C diff Rag Het vs. C diff Rag KO	CXCL2	0.0003		C diff PBS vs. C diff DT	cxcl2	0.0123		C. diff vs. FMT	Nos2	0.052
C diff Rag Het vs. C diff Rag KO	il6	0.0828		C diff Rag Het vs. C diff Rag KO	IL-6	0.2086		C diff PBS vs. C diff DT	il6	0.0082		N vs. C diff	il1b	0.0057
C diff Rag Het vs. C diff Rag KO	tnfa	0.0439		C diff Rag Het vs. C diff Rag KO	TNF-a	0.0006		C diff PBS vs. C diff DT	tnfa	0.0232		C. diff vs. FMT	il1b	0.0027
C diff Rag Het vs. C diff Rag KO	ifng	0.1622		C diff Rag Het vs. C diff Rag KO	IFN-g	0.0093		C diff PBS vs. C diff DT	ifng	0.0003		N vs. C diff	il6	0.0028
C diff Rag Het vs. C diff Rag KO	il22	0.007		C diff Rag Het vs. C diff Rag KO	IL-22	0.0001		C diff PBS vs. C diff DT	nos2	0.0019		C. diff vs. FMT	il6	0.0029
C diff Rag Het vs. C diff Rag KO	nos2	0.0159										N vs. C diff	ifng	0.0382
C diff Rag Het vs. C diff Rag KO	reg3g	<0.0001										N vs. C diff	il17a	0.01
C diff Rag Het vs. C diff Rag KO	reg3b	0.0002										N vs. C diff	il22	0.0379

## Sheet: Suppl. Fig1
1A
Day	PBS					FMT
100	17200000000	1630000000	362000000	226000000			106000000	700000000	250000000	232000000	876000000	806000000	1250000000
105	330000000	733000000	295000000	220000000		28800000	40700000	177000000	230000000	88600000	384000000	380000000	249000000
111	444000000	294000000	97500000	361000000		140000000	195000000	154000000	66200000	1130000000	7450000000	188000000	269000000
118	769000000	18900000000	142000000	48000000		479000	1320	9290	1000	2000	2250	23000000	179000000
121	192000000	146000000	199000000	505000000		1000	1270	2000				3800	500
1B
Naive	PBS	FMT
0.5	3	0.5
0.5	2.99	0.5
	3.8	0.5
	3.5	0.5
1D
B6-Naive	B6-PBS	B6-FMT
	198.187	179.792
120.644	227.522	148.694
115.343	189.435	146.748
		152.039
1E
Nos2				il1b					ifng				il17a				il22
Naive	PBS	FMT		Naive	PBS	PBS	FMT		Naive	PBS	FMT		Naive	PBS	FMT		Naive	PBS	FMT
4.30017	6.4238	4.52808		5.58521	31.4232	3.10935	1.45179		1.18276	3.03333	3.22906		1.31787	3.10935	1.45179		0.888978	2.05355	0.419054
13.0181	12.8255	3.70867		4.23329	15.4281	2.17408	0.47694		1.5724	2.73086	3.20904		0.418469	2.17408	0.47694		0.589286	3.5912	12.7382
1.56492	12.3053	28.323		13.1788	14.4354	13.9569	0.559212		1.93877	6.06607	7.01065		1.20611	13.9569	0.559212		0.0234257	5.85357	0.804231
2.48708	93.9807	16.6667		1.9496	13.3423	9.3043	0.94815		1.71817	3.27374	5.99348		0.756922	9.3043	0.94815		2.93641	0.799882	0.602515
1.32592	39.4711	3.60498		0.713888	1.40498	3.41534	0.84666		3.00242	12.3081	2.83663		0.185865	3.41534	0.84666		2.46883	1.6086	0.258703
1.48467	50.8202	10.7514		1.47638	13.5988	21.1241	1.59642		2.33443	5.55549	3.09654		0.723456	21.1241	1.59642		0.508875	40.3122	0.707768
0.19985	10.6262	8.12864		0.911663	2.93998	4.66591	1.53805		0.262815	2.33996	6.42586		2.05504	4.66591	1.53805		4.28933	24.1632	0.503048
0.21114	0.253436	19.8795		0.616006	12.5041	11.4095	0.728365		0.560769	0.443062	8.20711		2.46266	11.4095	0.728365		1.23878	1.19327	6.94405
0.38767	20.7309	7.20653		0.423048			1.43824		0.137952	2.30174	3.95151		1.45525		1.43824		1.48068	32.3631	0.637734
1.85604	8.02905	3.94753		0.0866359			3.15203		1.51472	0.228823	0.562741		2.00564		3.15203		1.8324	1.77043	5.1801
1.60725	23.7386	16.2386							1.41745	0.478398	0.695303						1.53218	9.44529	29.8333
0.166336		1.12216							1.21754		0.684514
0.287243		10.5897							0.433322		0.529727
		1.98165									0.202325

## Sheet: Suppl. Fig2
2A
		Rag Het					Rag KO
Day 8	35900000	70600000	58300000	22400000		14400000	32000000	6220000	38800000	17600000	19500000
Day 21	234000000	200000000	63800000	72200000		530000000	36300000	1850000	2520000	96800000	161000000
Day 29	351000000	7770000	122000000	1350000000		5010000	88700000	22700000	417000000	1230000000	34600000
2B
Day	B6 - FMT														Rag KO
0	15800000	28400000	10700000	10100000	415000	12000000	142000000	11600000	11900000	4160000	15700000	224000000			8060000	186000000	32700000	13600000	45200000	74900000	47500000	485000000
4	2500	57900	394000	48600	42000	15600	509000	44900	2460000	663000	500	7360000			20100000	837000000	83400000	56500000	16400000	38100000	110000000	681000000
8	2500	33900	1010000	2500	30700	1000	49400	500	500	500	500	15700000			41700000	430000000	680000000	135000000	349000	6660000	2910000	143000000
12	1000	1000	2000	2000	122000	30800	143000					4580000			260000	63600000	75800000	1830000				130000000
2C
Day			B6 FMT								Rag KO FMT
0	2.8	3.71	3.55	3.24	2.36	3.69	3.58			3.43	2.41	4.64	4.55
4	1.5	1.5	1.5	2.21	1.23	1.32	1.3			3.31	2.61	3.69	4.75
8	1.5	1.5	1.5	1.5	1.61	1.63	1.36			3.41	2.49	4.47	5.32
12	1.5	1.5	1.5	1.5	2.31	1.51	1.2			3.28	2.15	4.74	3.25
2D
Day			B6 FMT								Rag KO FMT
0	415000	12000000	142000000	25900000	188000000	269000000	279000000	236000000		32700000	13600000	7370000	138000000	72400000	54500000	162000000	156000000
4	42000	15600	509000	2000	23000000	179000000	1240000	68700		83400000	56500000	240000000	71000000	219000000	197000000	63500000	114000000
8	30700	1000	49400	2000			1090000	2180000		680000000	135000000	2000			37600000	86100000	81300000
12	122000	30800	143000	2000	3800	250	108000	498000		75800000	1830000	2000	43900000	31800000	6960000	2100000	25600000
2E
Day	B6 FMT						Rag FMT
0	2.36	3.69	3.58	4.35	5.12		4.64	4.55	4.24	4.44	4.11
4	1.23	1.32	1.3	3.43	3.28		3.69	4.75	4.2	3.9	4.16
8	1.61	1.63	1.36	3.22	3.2		4.47	5.32	4.37	5.14	4.85
12	2.31	1.51	1.2	2.2	2.39		4.74	3.25	4.25	3.14	3.75

## Sheet: Suppl. Fig3
3E				3F				3G
Rag1Het vs Rag1Het	Rag KO to Rag KO	Rag Ko to Rag Het		Rag1Het vs Rag1Het	Rag KO to Rag KO	Rag Ko to Rag Het		Rag1Het vs Rag1Het	Rag KO to Rag KO	Rag Ko to Rag Het
0.305319		0.547047				0.349734				0.36076
0.313257	0.509429	0.35625		0.228826	0.365059	0.255098		0.163811	0.352809	0.209566
0.277273	0.397559	0.564679		0.307515	0.340804	0.416008		0.317945	0.238088	0.364543
0.377423	0.527556	0.323226		0.380914	0.677521	0.43675		0.418333	0.331466	0.355043
0.335836	0.475217	0.461458		0.45413	0.273743	0.331531		0.442059	0.0971457	0.402143
0.536309	0.624081	0.412298			0.25812	0.323406
0.530123	0.665943	0.436043								0.350448
0.36631	0.545144	0.361364		0.315647		0.348413		0.383234	0.365661	0.287362
0.457744	0.674062	0.450216		0.356003	0.448535	0.207688		0.404595	0.369234	0.35972
0.560012	0.725586	0.587882		0.480614	0.477829	0.334242		0.364446	0.377194	0.353637
0.5288	0.503449				0.26595	0.459029				0.429615
0.5288	0.3123	0.61875			0.267728	0.29168		0.446641	0.381141
0.296212	0.434705	0.422641		0.269237		0.23911		0.457064	0.276632	0.335259
0.306337	0.428661	0.61063		0.482792						0.313656
0.471685	0.462361	0.416371			0.657424	0.289285		0.181039	0.326366	0.312988
0.386662	0.326604	0.541835			0.32492	0.382837				0.360868
0.572422	0.399888	0.462583		0.454043	0.259825	0.23389				0.306931
0.603132	0.55349	0.391327				0.66598
0.413837	0.440885	0.449162				0.303501				0.230734
0.476682	0.388836	0.544947			0.612213	0.279849				0.453105
0.604111	0.649412	0.590757			0.624182					0.424801
0.46772	0.626419					0.194042				0.224412
0.46772	0.477543	0.588426				0.318699				0.211414
0.296218	0.644908	0.415341			0.154098	0.360676
0.424244	0.741192	0.568848				0.67197				0.258788
0.305578	0.356614	0.351089				0.265966				0.504698
0.442099	0.485909	0.496936				0.267438				0.462417
0.557592	0.483291	0.456181								0.309469
0.405663	0.343701	0.408875				0.457436				0.25868
0.391947	0.495321	0.418626				0.416792
0.469724	0.615973	0.491094				0.575041
0.464478	0.531532	0.533014				0.51101
0.464478	0.559764					0.475346
0.288563	0.41103	0.567856				0.480444
0.294198	0.589938	0.362673
0.594645	0.693808	0.586763
0.499859	0.433641	0.410284
0.309495	0.41581	0.461294
0.509948	0.416651	0.316223
0.584037	0.50606	0.501839
0.543995	0.40171	0.42194
0.543995	0.425275	0.432141
0.338812	0.38778	0.582905
0.599482	0.430528
0.361593	0.524379	0.478377
0.259934	0.362966	0.364552
0.574341		0.489445
0.613584		0.365668
0.615071		0.316846
0.615071		0.36167
0.479659		0.555297
0.513309		0.338432
0.379742		0.479397
0.43756		0.624133
0.478415
0.475188		0.605204
0.475188		0.409136
0.705396		0.566055
0.651177		0.375373
0.291199		0.38816
0.244197		0.321298
0.408599		0.404257
0.408599		0.452123
0.346247		0.479071
0.655978		0.529769
0.724156
0.725215		0.705977
0.725215		0.548195
0.581288		0.629446
0.678857		0.604692
0.641507		0.624751
0.641507		0.561905
0.355478		0.396679
0.353859		0.508493
0.353859		0.501127
0.387623		0.4562
		0.331492
		0.521806
		0.461222
		0.545716
		0.440116
		0.474736
		0.669667
		0.489825
		0.625166
		0.716035
		0.545284
		0.383681
		0.617401
		0.442461
		0.447382
		0.386615
		0.565744
		0.401027
		0.509159
		0.646677
		0.669845
		0.500678
		0.673396
		0.542336
		0.621033
		0.476091
		0.30416
		0.496085
		0.437516
		0.423103
		0.707196
		0.57126
		0.635296
		0.616494
		0.653629
		0.574569
		0.478794
		0.579052
		0.461596
		0.4201
		0.72385
		0.533107
		0.674605
		0.580456
		0.647981
		0.523539
		0.368264
		0.532983
		0.477834
		0.431248

[truncated: 7 more sheets: Suppl Fig 4, Suppl. Fig 5, Suppl. Fig6, Suppl Fig 7, Suppl fig. 8, Suppl Fig 11, Suppl Fig 12]
